# Supplementary material for: Elucidating Structure Formation in Highly Oriented Triple Cation Perovskite Films
Source: Adv Sci (Weinh). 2023 Apr 20;10(17):2206325. doi: 10.1002/advs.202206325 (PMC10265059; doi:10.1002/advs.202206325)
Supplement: Supplementary file 2 — Supplemental Video 1 [file ADVS-10-2206325-s001.zip]

Archive with 8 entries (8 files):
- BuOH_anneal_compressed.mp4
- BuOH_spin_compressed.mp4
- IBA_anneal_compressed.mp4
- IBA_spin_compressed.mp4
- IPA_anneal_compressed.mp4
- IPA_spin_compressed.mp4
- TFT_anneal_compressed.mp4
- TFT_spin_compressed.mp4
